# Supplementary material for: Accumulation Dynamics of Transcripts and Proteins of Cold-Responsive Genes in Fragaria vesca Genotypes of Differing Cold Tolerance
Source: Int J Mol Sci. 2021 Jun 7;22(11):6124. doi: 10.3390/ijms22116124 (PMC8201005; doi:10.3390/ijms22116124)
Supplement: Supplementary file 1 [file ijms-22-06124-s001.zip]

Archive with 3 entries (2 files):
- Supplementary Materials/
- Supplementary Materials/Fattash et. al. Supplementary Materials.pdf
- Supplementary Materials/Table S2.xlsx
