# Supplementary material for: Accumulation Dynamics of Transcripts and Proteins of Cold-Responsive Genes in Fragaria vesca Genotypes of Differing Cold Tolerance
Source: Int J Mol Sci. 2021 Jun 7;22(11):6124. doi: 10.3390/ijms22116124 (PMC8201005; doi:10.3390/ijms22116124)
Supplement: Supplementary file 1 [file ijms-22-06124-s001.zip › Supplementary Materials/Table S2.xlsx]

## Sheet: Sheet1
Table S2. Fragaria vesca and other genes relevant to this study. These genes were either qRT-PCR targets (see Table S4 for primer used) or were used for Phylogenetic analysis. NAME is the abbreviation used in this study.
Dehydrins	Genus, species	FV_4 gene #	NCBI Transcript (RNA)	Protein ID	ANNOTATION	NAME
	F. vesca	FvH4_2g16030	XM_004292230	XP_004292278.1	Dehydrin COR47-like	FvCOR47A
	F. vesca	FvH4_1g12560	XM_004287816.2	XP_004287864.1	Xero1-like	FvXERO1-like A
	F. vesca	FvH4_1g12582	XM_004287815.2	XP_004287863.1	Dehydrin Xero 2	FvXERO2
	F. vesca	FvH4_2g09610	XM_004289597.2	XP_004289645.1	embryonic cell protein 40	FvDehydrin
	F. vesca	FvH4_1g12582	XM_004287819.2	XP_004287867.1	DHN2-like	FvDHN2-like
	F. vesca	FvH4_1g12550	XM_004287817.2	XP_004287865.1	dehydrin DHN1-like	FvXERO1-like B
	F. vesca	FvH4_2g37690	XM_004287817	XP_011459083.1	Dehydrin DHN1-like	FvCOR47B
CBF-like	F. vesca	FvH4_5g01440	XM_004298723	XP_004298771.1	dehydration-responsive element-binding protein 1E-like	FvCBF1E
	F. vesca	FvH4_6g18090		XP_004305358.1	dehydration-responsive element-binding protein 1B-like, DREB1B-like	FvCBF1B
	F. vesca	FvH4_6g18000		XP_011468492.1	ethylene-responsive transcription factor ERF024-like	FvERF24
	F. vesca	FvH4_7g28960		XP_004308116.1	ethylene-responsive transcription factor ERF027-like	FvERF25A
	F. vesca	FvH4_5g01460		XP_011463809.1	ethylene-responsive transcription factor ERF027-like	FvERF25B
	F. vesca	FvH4_6g32030		XP_011466674.1	ethylene-responsive transcription factor TINY	FvTINYA
	F. vesca	FvH4_1g05820		XP_004287458.1	ethylene-responsive transcription factor TINY	FvTINYB
	F. vesca	FvH4_5g19460		XP_004301176.1	ethylene-responsive transcription factor ERF039-like	FvERF34A
	F. vesca	FvH4_5g19440		XP_011464392.1	ethylene-responsive transcription factor ERF039-like	FvERF34B
	F. vesca	FvH4_7g28950	XM_004308069	XP_004308117.1	dehydration-responsive element-binding protein 1B-like	FvCBF1B.1
	F. vesca	FvH4_7g16810		XP_004308302.2	ethylene-responsive transcription factor ERF023-like	FvERF23
ADH	F. vesca	FvH4_2g14760	XM_004290520.1	XP_004290568.1	Alcohol dehydrogenase	FvADH
PP2A	F. vesca	FvH4_4g27700	XM_004297079	XP_004297127.1	serine/threonine-protein phosphatase 2A 65 kDa regulatory subunit A beta isoform	FvPP2A
ABA-responsive	F. vesca	FvH4_1g14470	XM_004301825.1	XP_004301873.1	BTB/POZ domain , At5g66560-like	FvBTB
	F. vesca	FvH4_6g54120	XM_004304505.1	XP_004304553.1	GEM-like protein 5-like	FvGEM
	F. vesca	FvH4_5g36230	XM_004301297.1	XP_004301345.2	RING-H2 finger protein ATL11-like	FvATL11-like
Dehydrins		Gene ID	NCBI LOCUS	Protein ID	ANNOTATION	NAME
	A. thaliana	At1g20440			COR47, Belongs to the dehydrin protein family	AtCOR47
	A. thaliana	At1g20450			ERD10, Belongs to the dehydrin protein family	AtERD10
	A. thaliana	At1g54410			HIRD11, Belongs to the dehydrin protein family	AtHIRD11
	A. thaliana	At1g76180			ERD14, Belongs to the dehydrin protein family	AtERD14
	A. thaliana	At2g21490			DEHYDRIN LEA, Belongs to the dehydrin protein family	At2g21490
	A. thaliana	At3g50980			XERO1Belongs to the dehydrin protein family	AtXERO1
	A. thaliana	At3g50970			LTI30, XERO2, Belongs to the dehydrin protein family	AtXERO2
	A. thaliana	At4g38410			Dehydrin family protein, Belongs to the dehydrin protein family	At4g3841
	A. thaliana	At4g39130			Dehydrin family protein, Belongs to the dehydrin protein family	At4g39130
	A. thaliana	At5g66400			RAB18, Belongs to the dehydrin protein family	AtRAB18
CBFs		Gene ID	GENBANK ID	Protein ID
	A. thaliana	AT4G25490			C-Repeat-Binding Factor 1	AtCBF1
	A. thaliana	AT4G25470			C-Repeat-Binding Factor 2	AtCBF2
	A. thaliana	AT4G25480			C-Repeat-Binding Factor 3	AtCBF3
	A. thaliana	AT5G51990			C-Repeat-Binding Factor 4	AtCBF4
	S. lycopersicum		MF113382.1	NP_001234123.1	C-repeat-binding factor-1 (CBF1)	SlCBF1
	S. lycopersicum		XM_004234302	AAS77821.1	dehydration-responsive element-binding protein 1A	SlCBF2
	S. lycopersicum		MF095100.1	AY497899.1	C-repeat-binding factor3 (CBF3)	SlCBF3
	G. max	Glyma09g27180.1			G.m. DREB 1A;1	GmDREB 1A;1
	G. max	Glyma16g32330.1			G.m. DREB 1A;2	GmDREB 1A;2
	G. max	Glyma20g29410.1			G.m. DREB 1B;1	GmDREB 1B;1
	G. max	Glyma10g38440.1			G.m. DREB 1B;2	GmDREB 1B;2
AP2 containing		Gene ID
	A. thaliana	AT5G11590.1			ATTINY2 ATDREB subfamily A-4	AtTINY
	A. thaliana	AT5G05410.1			ATDREB2A	ATDREB2A
